# Supplementary material for: High ApoB/ApoA-I Ratio Predicts Post-Stroke Cognitive Impairment in Acute Ischemic Stroke Patients with Large Artery Atherosclerosis
Source: Nutrients. 2023 Nov 4;15(21):4670. doi: 10.3390/nu15214670 (PMC10648714; doi:10.3390/nu15214670)
Supplement: Supplementary file 1 [file nutrients-15-04670-s001.zip]

Archive with 1 entries (1 files):
- nutrients-2685139-supplementary.pdf
